# Supplementary material for: Myeloid cells interact with a subset of thyrocytes to promote their migration and follicle formation through NF-κB
Source: Nat Commun. 2023 Dec 6;14:8082. doi: 10.1038/s41467-023-43895-8 (PMC10700497; doi:10.1038/s41467-023-43895-8)
Supplement: Supplementary file 4 — Source Data [file 41467_2023_43895_MOESM4_ESM.xlsx]

## Sheet: Fig. 1c
Mouse age	Number of follicles in the maximum section of thyroid tissue							Mouse age	Diameter of thyroid follicle (μm)
	Duplicate sample-1	Duplicate sample-2	Duplicate sample-3	Duplicate sample-4	Duplicate sample-5	Duplicate sample-6			Duplicate sample-1	Duplicate sample-2	Duplicate sample-3	Duplicate sample-4	Duplicate sample-5	Duplicate sample-6
1 day	124	95	138	106	104	96		1 day	14.2	15.1	12.1	13	13.2	14
2 day	116	104	108	104	140	139		2 day	13.8	14.8	13.9	13.5	15.8	16.9
3 day	116	136	124	150	138	120		3 day	16.2	15.5	17.2	18.1	14.2	15
4 day	126	130	156	176	124	142		4 day	17.8	15.6	16.4	18.9	19.2	16
5 day	152	186	134	162	156	146		5 day	19.3	19.1	18.5	16.7	19	17.5
6 day	170	160	190	164	182	152		6 day	19.6	20.1	18.5	17.8	19.2	19.9
7 day	180	186	194	210	182	162		7 day	20.8	21.6	20.3	18.6	19.2	20.9
8 day	208	200	222	216	194	180		8 day	21.8	23	24.1	19.8	19.4	20
9 day	240	220	256	196	200	219		9 day	22	24.1	23.5	20.4	20.9	21.2
10 day	242	246	256	228	262	210		10 day	23	25.1	22	21.5	22.6	22.9
12 day	272	256	280	296	250	284		12 day	24.8	23	22.8	23.7	24	25.2
14 day	280	300	290	310	316	320		14 day	26	25.1	24	26.8	26.1	23
16 day	320	336	306	324	332	338		16 day	26.3	26.9	28.2	25	24.6	26.8
18 day	356	380	364	344	330	346		18 day	27.4	28.6	29.4	26.6	26.9	28
20 day	372	402	396	364	360	372		20 day	30	31.9	28.6	29.5	27.4	29.6
22 day	398	402	406	370	430	384		22 day	31.6	33	30.2	31.1	30.6	32.6
24 day	426	430	406	396	420	402		24 day	33.9	36.4	32.5	33.6	32.1	33.5
26 day	444	420	402	416	436	432		26 day	36.8	34.1	38	39.2	35.2	33
28 day	438	436	450	420	408	460		28 day	37	36.8	39	41.1	38.2	37.5
30 day	430	442	458	436	446	470		30 day	41	40.2	40.8	43.3	39.8	38.1
2 month	442	448	490	498	462	442		2 month	65	54	60.2	63.1	62.3	61.9
2.5 month	470	442	494	512	462	466		2.5 month	65.8	70	68	62.1	63.8	66.2
3 month	480	520	490	482	468	438		3 month	73	71.8	74.2	69.5	68.2	70.5
3.5 month	484	500	486	512	462	456		3.5 month	76.2	71.8	77	79.5	76.2	74.8
4 month	490	496	468	442	496	502		4 month	75.6	80.2	81.2	86.2	79.4	85.2
4.5 month	464	480	502	520	450	468		4.5 month	81.5	89.2	87.4	90.2	85.1	80.2
5 month	480	500	504	462	450	470		5 month	98.2	91.4	85.6	88.1	91.4	86.3
5.5 month	474	492	496	500	446	466		5.5 month	95.6	85.9	99.1	100.2	95.4	91.2
6 month	496	438	446	512	462	498		6 month	98.9	91.5	102.5	104.6	95.2	98.9
7 month	470	522	442	468	440	496		7 month	103.5	95.2	119.2	105.4	98.9	99
8 month	458	480	466	472	450	502		8 month	120	108.4	118.9	102.5	97.6	96.8
9 month	502	516	482	440	462	454		9 month	108.6	121.3	118	105.2	102.8	100.8
10 month	476	490	436	508	442	502		10 month	115.4	108.4	102.1	99.5	121.5	115.4
11 month	464	470	476	502	434	416		11 month	111.2	116.5	123.4	102.8	109.5	98.7
12 month	458	430	452	476	402	446		12 month	111.5	118.7	126.1	96.5	105.6	107.5

## Sheet: Fig. 1e
Mouse age	Percent of NKX2-1+ cell with no lumen
	Duplicate sample-1	Duplicate sample-2	Duplicate sample-3	Duplicate sample-4	Duplicate sample-5	Duplicate sample-6
5 day	68	65	57	64	58	53
10 day	59	52	55	51	58	53
20 day	46	43	51	58	50	47
30 day	45	41	37	39	40	38

## Sheet: Fig. 1g
Mouse age	Number of TPO+ and thyroxine+ follicles
	Duplicate sample-1	Duplicate sample-2	Duplicate sample-3	Duplicate sample-4	Duplicate sample-5	Duplicate sample-6
5 day	125	148	108	130	125	112
10 day	180	197	200	183	211	175
20 day	299	322	319	310	280	274
30 day	350	342	361	344	358	380

## Sheet: Fig. 1i
Mouse age	Percent of NKX2-1+ cells with membrane E-cadherin low
	Duplicate sample-1	Duplicate sample-2	Duplicate sample-3	Duplicate sample-4	Duplicate sample-5	Duplicate sample-6
5 day	45	39	40	43	41	30
10 day	32	35	30	26	36	38
20 day	25	20	22	21	34	27
30 day	12	15	17	9	19	18

## Sheet: Fig. 1k
Mouse age	Percent of NKX2-1+ cells with membrane β-catenin low
	Duplicate sample-1	Duplicate sample-2	Duplicate sample-3	Duplicate sample-4	Duplicate sample-5	Duplicate sample-6
5 day	35	26	29	23	35	30
10 day	25	20	21	20	18	30
20 day	15	17	19	20	15	14
30 day	8	12	11	9	15	14

## Sheet: Fig. 2a
Mouse age	Gene	Z-score	% expression
5 day	Pax8	0.84738	76.8098
5 day	Nkx2-1	0.78124	79.6319
5 day	Foxe1	0.974186	83.681
5 day	Duoxa2	-0.12935	46.7485
5 day	Dio1	-0.774015	65.2761
5 day	Iyd	0.41331	85.7669
5 day	Slc5a5	-0.500571	31.9018
5 day	Tpo	-0.598525	69.4479
5 day	Tg	-0.794329	97.3006
10 day	Pax8	-0.620057	68.6364
10 day	Nkx2-1	-0.28527	72.8409
10 day	Foxe1	-0.470773	78.6364
10 day	Duoxa2	-0.360997	36.3636
10 day	Dio1	-0.163004	69.4318
10 day	Iyd	-0.630663	82.9545
10 day	Slc5a5	-0.389711	28.0682
10 day	Tpo	-0.554703	66.0227
10 day	Tg	-0.296001	98.75
20 day	Pax8	0.206474	75.772
20 day	Nkx2-1	0.261243	80.5226
20 day	Foxe1	-0.38579	85.0356
20 day	Duoxa2	-0.484916	42.5178
20 day	Dio1	0.101996	78.3848
20 day	Iyd	-0.500072	87.6485
20 day	Slc5a5	-0.0718632	40.38
20 day	Tpo	0.541691	85.9857
20 day	Tg	0.444299	99.5249
30 day	Pax8	-0.433796	73.7262
30 day	Nkx2-1	-0.757212	77.1231
30 day	Foxe1	-0.117623	87.5217
30 day	Duoxa2	0.975264	48.2149
30 day	Dio1	0.835022	81.9757
30 day	Iyd	0.717425	90.5026
30 day	Slc5a5	0.962145	39.7574
30 day	Tpo	0.611537	87.7296
30 day	Tg	0.646031	99.9307

## Sheet: Fig. 2b
Mouse age	Gene	Z-score	% expression
5 day	H2-K1	-0.889458	80.9816
5 day	Ezr	-0.77184	78.3709
5 day	Rras	-0.840322	65.0307
5 day	Rdx	-0.747194	57.8163
5 day	Ddt	-0.753282	60.2454
5 day	Cdh1	-0.808357	57.2727
5 day	Msn	-0.938435	41.7678
5 day	Tln1	-0.880076	43.0156
5 day	H2-T23	-0.79986	49.4479
5 day	Ocln	-0.839572	14.4541
5 day	Ctnnb1	0.741698	71.9018
5 day	Cldn4	0.412083	66.7485
5 day	Itga6	0.729144	63.9264
5 day	Col4a1	0.500297	63.9264
5 day	Map4k4	0.601198	54.3558
5 day	Tpbg	0.900024	51.7791
5 day	Itga4	0.841712	46.135
5 day	Fn1	0.940278	49.5706
5 day	Carmil1	0.1722	38.6503
5 day	Palld	0.124145	36.0736
5 day	Adam17	0.756544	34.9693
5 day	Mcam	0.823914	35.3374
5 day	Fgfbp1	0.433376	29.5706
5 day	Vim	0.351773	26.8712
5 day	Itga1	0.682252	23.5583
10 day	H2-K1	-0.132627	82.7273
10 day	Ezr	-0.342168	73.5227
10 day	Rras	-0.230762	60.0693
10 day	Rdx	-0.377115	59.2045
10 day	Ddt	-0.365884	57.1591
10 day	Cdh1	0.0842364	64.2945
10 day	Msn	-0.0114934	58.4323
10 day	Tln1	-0.134891	47.2727
10 day	H2-T23	0.209564	45.9091
10 day	Ocln	-0.0961465	26.5909
10 day	Ctnnb1	0.313884	66.4773
10 day	Cldn4	0.186002	58.0682
10 day	Itga6	0.216188	56.9318
10 day	Col4a1	0.584708	60.5682
10 day	Map4k4	0.356108	46.4773
10 day	Tpbg	0.107286	38.0682
10 day	Itga4	-0.630006	33.8636
10 day	Fn1	-0.0026083	30.9091
10 day	Carmil1	-0.133036	26.3636
10 day	Palld	-0.424745	24.2045
10 day	Adam17	0.173485	24.6591
10 day	Mcam	0.256861	24.5455
10 day	Fgfbp1	0.0823121	20.1136
10 day	Vim	0.615279	24.4318
10 day	Itga1	-0.0458452	21.3636
20 day	H2-K1	0.544802	87.6485
20 day	Ezr	0.55919	84.5606
20 day	Rras	0.522655	68.8836
20 day	Rdx	0.542343	68.2209
20 day	Ddt	0.50591	71.0214
20 day	Cdh1	-0.0910523	59.4454
20 day	Msn	0.501042	53.8636
20 day	Tln1	0.620457	58.4323
20 day	H2-T23	-0.192405	41.5945
20 day	Ocln	0.166675	36.4417
20 day	Ctnnb1	-0.275235	67.696
20 day	Cldn4	0.390186	71.2589
20 day	Itga6	-0.0801624	63.658
20 day	Col4a1	-0.266337	57.4822
20 day	Map4k4	-0.0388439	48.6936
20 day	Tpbg	-0.550786	35.6295
20 day	Itga4	0.214722	41.5677
20 day	Fn1	-0.399588	29.4537
20 day	Carmil1	0.782046	38.4798
20 day	Palld	0.889331	37.2922
20 day	Adam17	-0.0787499	25.4157
20 day	Mcam	-0.493029	21.3777
20 day	Fgfbp1	0.451302	32.0665
20 day	Vim	-0.0572484	18.7648
20 day	Itga1	0.257668	21.3777
30 day	H2-K1	0.477283	90.3293
30 day	Ezr	0.554818	82.3313
30 day	Rras	0.548428	62.0455
30 day	Rdx	0.581966	68.4086
30 day	Ddt	0.613256	64.4367
30 day	Cdh1	0.815173	67.4584
30 day	Msn	0.448886	60.1227
30 day	Tln1	0.394509	55.8282
30 day	H2-T23	0.782701	54.8694
30 day	Ocln	0.769043	37.7672
30 day	Ctnnb1	-0.780347	58.3362
30 day	Cldn4	-0.988271	50.0173
30 day	Itga6	-0.86517	50.156
30 day	Col4a1	-0.818668	35.5633
30 day	Map4k4	-0.918462	24.0901
30 day	Tpbg	-0.456524	25.9272
30 day	Itga4	-0.426428	27.799
30 day	Fn1	-0.538082	19.5494
30 day	Carmil1	-0.82121	16.4645
30 day	Palld	-0.58873	19.4107
30 day	Adam17	-0.851279	13.2062
30 day	Mcam	-0.587745	12.513
30 day	Fgfbp1	-0.96699	6.65511
30 day	Vim	-0.909804	6.62045
30 day	Itga1	-0.894075	9.4974

## Sheet: Fig. 2c
Mouse age	Percent of NKX2-1+ cells with vimentin
	Duplicate sample-1	Duplicate sample-2	Duplicate sample-3	Duplicate sample-4	Duplicate sample-5	Duplicate sample-6
5 day	45.2	41.3	48.6	45.2	52.6	40.8
10 day	39.3	40.8	42.1	40.2	35.8	36.1
20 day	30.2	35.1	33.4	32.1	28.99	31.4
30 day	11.2	18.9	15.2	14.3	17.1	12.6

## Sheet: Fig. 2d
Mouse age	Percent of NKX2-1+ cells with MCAM
	Duplicate sample-1	Duplicate sample-2	Duplicate sample-3	Duplicate sample-4	Duplicate sample-5	Duplicate sample-6
5 day	36.8	39	42.1	35.5	33.6	38.6
10 day	30.2	28.9	25.6	32.1	33	32.6
20 day	22	27.1	18.6	19.5	22.7	23.5
30 day	17.8	10.2	9.6	12.5	13.5	18.4

## Sheet: Fig. 2e
Mouse age	Percent of Pax8+ cells with Map4k4
	Duplicate sample-1	Duplicate sample-2	Duplicate sample-3	Duplicate sample-4	Duplicate sample-5	Duplicate sample-6
5 day	58	52	64	61	56	67
10 day	42	47	55	49	48	41
20 day	35	32.4	31	28.6	29.5	26.8
30 day	12	17.6	13.1	10	8.6	6.9

[truncated: 84 more sheets: Fig. 2f, Fig. 2g, Fig. 2h, Fig. 2i, Fig. 2j, Fig. 2k, Fig. 3a, Fig. 3b, Fig. 3c, Fig. 3d, Fig. 3e, Fig. 3f, Fig. 3g, Fig. 4b, Fig. 5a, Fig. 5c, Fig. 5d, Fig. 5e, Fig. 5g, Fig. 5i …]
